# Supplementary material for: Comparison of human Mesenchymal Stem Cells biocompatibility data growth on gelatin and silk fibroin scaffolds
Source: Data Brief. 2019 Oct 17;27:104678. doi: 10.1016/j.dib.2019.104678 (PMC6915795; doi:10.1016/j.dib.2019.104678)
Supplement: Multimedia component 1 [file mmc1.xlsx]

## Sheet: absorbance data 
	Application: Tecan i-control				Tecan i-control , 1.11.1.0
	Device: infinite 200Pro				Serial number: 1510003876				Serial number of connected stacker:
	Firmware: V_3.40_01/15_Infinite (Dec 23 2014/12.45.11)				MAI, V_3.40_01/15_Infinite (Dec 23 2014/12.45.11)
	System				LENOVO-PC
	User				Lenovo-PC\Lenovo
	Plate				Corning 96 Flat Bottom clear Polystyrene Cat. No.: 3635 [COR96fc UV transparent.pdfx]
	Plate-ID (Stacker)
	Shaking (Orbital) Duration:				10	s
	Shaking (Orbital) Amplitude:				1	mm
	Label: MTT
	Mode				Absorbance
	Wavelength				595	nm
	Bandwidth				9	nm
	Number of Flashes				25
	Settle Time				0	ms
	Part of Plate				A5-H12
		Temperature: 20.7 °C
	Scaffold	Absorbance
			Day	1			Day	3			Day	5			Day	7			Day	14
		1	2	Average	stdev	1	2	Average	stdev	1	2	Average	stdev	1	2	Average	stdev	1	2	Average	stdev
	Silk fibroin 462 ± 66 µm	0.2361	0.227	0.23155	0.00643467	0.3704	0.3047	0.33755	0.0464569	0.2621	0.2207	0.2414	0.0292742	0.2262	0.248	0.2371	0.0154149	0.4822	0.3261	0.40415	0.110379
	Silk fibroin 833 ± 147 µm	0.2334	0.3261	0.27975	0.0655488	0.3874	0.4018	0.3946	0.0101823	0.3312	0.312	0.3216	0.0135765	0.3165	0.2609	0.2887	0.0393151	0.458	0.5567	0.50735	0.0697914
	Gelatin hydrogel	0.4942	0.38	0.4371	0.0807516	0.4937	0.4601	0.4769	0.0237588	0.653	0.6965	0.67475	0.0307591	0.381	0.4892	0.4351	0.076509	0.3976	0.3222	0.3599	0.0533159
