# Supplementary material for: Comparison of human Mesenchymal Stem Cells biocompatibility data growth on gelatin and silk fibroin scaffolds
Source: Data Brief. 2019 Oct 17;27:104678. doi: 10.1016/j.dib.2019.104678 (PMC6915795; doi:10.1016/j.dib.2019.104678)
Supplement: Multimedia component 2 [file mmc2.xlsx]

## Sheet: water content data
	Suplementary 1 . Raw data of water content
	Observation time		1 hours				24 hours
	Scaffold	Sample	Dry scaffold (mg)	Wet scaffold (mg)	Water absorption (%)	average	Dry scaffold (mg)	Wet scaffold (mg)	Water absorption (%)	average
	Gelatin Hydrogel	1	0.8	31.43	97.4547	97.3408	0.71	20.15	96.4764	97.1478
		2	0.73	28.37	97.4269		0.77	36.07	97.8653
		3	0.87	30.43	97.141		1.43	49.34	97.1017
	Silk fibroin 462 ± 66 µm	1	23.9	118.7	79.8652	80.2722	18.9	124.1	84.7703	82.8139
		2	23.6	117.4	79.8978		25	143.2	82.5419
		3	20.5	108.2	81.0536		26.4	139.9	81.1294
	Silk fibroin 833 ± 147 µm	1	11.2	89.8	87.5278	88.0446	10.3	95.2	89.1807	90.1847
		2	10.4	91.4	88.6214		9.9	88.3	88.7882
		3	9.3	77.4	87.9845		7.4	99.8	92.5852
